# Supplementary material for: Enhancing Endothelial Differentiation of Mesenchymal Stem Cells Derived from Human Turbinates Using Lab-on-a-Chip Technology
Source: Medicina (Kaunas). 2025 Mar 18;61(3):528. doi: 10.3390/medicina61030528 (PMC11943588; doi:10.3390/medicina61030528)
Supplement: Supplementary file 1 [file medicina-61-00528-s001.zip]

Archive with 1 entries (1 files):
- medicina-3492163-supplementary.pdf
